# Supplementary material for: Study on the Chemical Composition and Multidrug Resistance Reversal Activity of Euphorbia uralensis (Euphorbiaceae)
Source: Int J Mol Sci. 2025 Jan 6;26(1):412. doi: 10.3390/ijms26010412 (PMC11720411; doi:10.3390/ijms26010412)
Supplement: Supplementary file 1 [file ijms-26-00412-s001.zip]

Archive with 1 entries (1 files):
- ijms-3350008-supplementary.pdf
